# Supplementary material for: Screening, Synthesis and Biochemical Characterization of SARS-CoV-2 Protease Inhibitors
Source: Int J Mol Sci. 2023 Aug 30;24(17):13491. doi: 10.3390/ijms241713491 (PMC10488051; doi:10.3390/ijms241713491)
Supplement: Supplementary file 1 [file ijms-24-13491-s001.zip]

Archive with 1 entries (1 files):
- ijms-2540818-supplementary.pdf
